# Supplementary material for: Deletion of a Rare Fungal PKS CgPKS11 Promotes Chaetoglobosin A Biosynthesis, Yet Defers the Growth and Development of Chaetomium globosum
Source: J Fungi (Basel). 2021 Sep 13;7(9):750. doi: 10.3390/jof7090750 (PMC8471558; doi:10.3390/jof7090750)
Supplement: Supplementary file 1 [file jof-07-00750-s001.zip]

Archive with 1 entries (1 files):
- jof-1306046-supplementary.pdf
